# Supplementary material for: Synthesis, Optical Characterizations and Solar Energy Applications of New Schiff Base Materials
Source: Materials (Basel). 2021 Jul 2;14(13):3718. doi: 10.3390/ma14133718 (PMC8269905; doi:10.3390/ma14133718)
Supplement: Supplementary file 1 [file materials-14-03718-s001.zip]

Archive with 1 entries (1 files):
- materials-1269485-supplementary.pdf
